# Supplementary material for: Identification of quantitative trait loci for increased α-tocopherol biosynthesis in wild soybean using a high-density genetic map
Source: BMC Plant Biol. 2019 Nov 21;19:510. doi: 10.1186/s12870-019-2117-z (PMC6873731; doi:10.1186/s12870-019-2117-z)
Supplement: Supplementary file 1 — Additional file 1. A. Correlation coefficients (r) between years for tocopherol contents and ratios. B. Correlation coefficients between contents of tocopherol isoforms and total tocopherol. [file 12870_2019_2117_MOESM1_ESM.zip]

Archive with 2 entries (2 files):
- Additional File 1B.xlsx
- Additional File 1A.xlsx
