# Supplementary material for: Identification of quantitative trait loci for increased α-tocopherol biosynthesis in wild soybean using a high-density genetic map
Source: BMC Plant Biol. 2019 Nov 21;19:510. doi: 10.1186/s12870-019-2117-z (PMC6873731; doi:10.1186/s12870-019-2117-z)
Supplement: Supplementary file 1 — Additional file 1. A. Correlation coefficients (r) between years for tocopherol contents and ratios. B. Correlation coefficients between contents of tocopherol isoforms and total tocopherol. [file 12870_2019_2117_MOESM1_ESM.zip › Additional File 1B.xlsx]

## Sheet: Sheet1
Additional file 1B. Correlation coefficients (r) between contents of different tocopherol isoforms and total tocopherol.
		2016	2017
α-tocopherol content	γ-tocopherol content	-0.023 ns	-0.172 ns
	δ-tocopherol content	-0.145 ns	-0.112 ns
	Total tocopherol content	0.292 **	0.177 ns
γ-tocopherol content	δ-tocopherol content	0.754 **	0.747 **
	Total tocopherol content	0.931 **	0.909 **
δ-tocopherol content	Total tocopherol content	0.781 **	0.847 **
**, significant at 1% level, ns, non-significant
