# Supplementary material for: Identification of quantitative trait loci for increased α-tocopherol biosynthesis in wild soybean using a high-density genetic map
Source: BMC Plant Biol. 2019 Nov 21;19:510. doi: 10.1186/s12870-019-2117-z (PMC6873731; doi:10.1186/s12870-019-2117-z)
Supplement: Supplementary file 1 — Additional file 1. A. Correlation coefficients (r) between years for tocopherol contents and ratios. B. Correlation coefficients between contents of tocopherol isoforms and total tocopherol. [file 12870_2019_2117_MOESM1_ESM.zip › Additional File 1A.xlsx]

## Sheet: Sheet1
Additional file 1A. Correlation coefficients (r) between years for tocopherol contents and ratios
Traits		r
Contents
	δ-tocopherol	0.696 **
	γ-tocopherol	0.459 **
	α-tocopherol	0.772 **
	Total tocopherol	0.462 **
Ratios
	(a+γ)/total ratio	0.474 **
	α/γ ratio	0.768 **
(a+γ)/total ratio; ratio of sum of γ-Toc and α-Toc contents to total-Toc content
α/γ ratio; ratio of α-Toc content to g-Toc content
**, significant at 1% level
