# Supplementary material for: Identification of quantitative trait loci for increased α-tocopherol biosynthesis in wild soybean using a high-density genetic map
Source: BMC Plant Biol. 2019 Nov 21;19:510. doi: 10.1186/s12870-019-2117-z (PMC6873731; doi:10.1186/s12870-019-2117-z)
Supplement: Supplementary file 2 — Additional file 2. Annotated genes in the qαTC/αγR-11 genomic and flanking regions and their expression levels in seeds and pods. Possible candidate genes are highlighted in yellow, while genes located within qαTC/αγR-11 are highlighted in grey. [file 12870_2019_2117_MOESM2_ESM.xlsx]

## Sheet: Sheet1
Additional file 2. Annotated genes and their expression levels in seed and pod in the genomic region of the qαTC/αγR-11
Gene	Physical position		Expression level on seed (FPKM)	Expression level on pod (FPKM)	Arabi-symbol	Arabi-defline
Glyma.11G219000	31355226	31357400	0.024	0	AT3G55470.2	Calcium-dependent lipid-binding (CaLB domain) family protein
Glyma.11G219100	31369515	31370114	14.421	13.88		XH/XS domain-containing protein
Glyma.11G219200	31369535	31376410	14.421	13.88	AT3G48670.1	XH/XS domain-containing protein
Glyma.11G219300	31389170	31392620	0	0	AT4G00380.1	PTHR21596:SF25
Glyma.11G219400	31396774	31399096	2.301	65.488	AT2G37640.1	Barwin-like endoglucanases superfamily protein
Glyma.11G219500	31426717	31431949	9.29	13.331	AT5G13820.1	telomeric DNA binding protein 1
Glyma.11G219600	31433173	31437848	3.936	4.077	AT5G13840.1	FIZZY-related 3
Glyma.11G219700	31439842	31446001	3.453	1.277	AT3G12380.1	actin-related protein 5
Glyma.11G219800	31465079	31468652	0	0.005	AT3G16030.1	lectin protein kinase family protein
Glyma.11G219900	31488973	31489376	0	0
Glyma.11G220000	31534670	31535479	1.347	1.988	AT3G55515.1	ROTUNDIFOLIA like 7
Glyma.11G220100	31547197	31550103	15.441	13.287	AT3G55520.1	FKBP-like peptidyl-prolyl cis-trans isomerase family protein
Glyma.11G220200	31550900	31555799	15.863	13.388	AT3G55530.1	RING/U-box superfamily protein
Glyma.11G220300	31559493	31562239	0.295	0.401	AT2G39710.1	Eukaryotic aspartyl protease family protein
Glyma.11G220400	31570852	31573083	6.1	8.386	AT2G39720.1	RING-H2 finger C2A
Glyma.11G220500	31586131	31594148	2.033	2.138	AT2G04660.1	anaphase-promoting complex/cyclosome 2
Glyma.11G220600	31595070	31596752	0	0	AT1G75250.1	RAD-like 6
Glyma.11G220700	31603517	31604786	0	0	AT5G02140.1	Pathogenesis-related thaumatin superfamily protein
Glyma.11G220800	31608253	31612122	3.076	2.536	AT4G15020.1	hAT transposon superfamily
Glyma.11G220900	31613010	31615360	0.155	1.641	AT3G55550.1	Concanavalin A-like lectin protein kinase family protein
Glyma.11G221000	31621224	31624882	4.683	40.045	AT2G39730.3	rubisco activase, purine biosynthesis 4
Glyma.11G221100	31629618	31634631	14.001	10.899	AT1G74260.1	purine biosynthesis 4
Glyma.11G221200	31641566	31645035	4.42	0.9	AT3G55560.1	AT-hook protein of GA feedback 2
Glyma.11G221300	31648799	31648978	0	0
Glyma.11G221400	31654810	31658085	44.916	20.063	AT5G06060.1	NAD(P)-binding Rossmann-fold superfamily protein
Glyma.11G221500	31662583	31663716	0.04	0.012	AT2G37740.1	zinc-finger protein 10
Glyma.11G221600	31684337	31686460	0.121	0.899	AT3G11420.1	Protein of unknown function (DUF604)
Glyma.11G221700	31691121	31692035	10.373	7.406
Glyma.11G221800	31692136	31697442	8.918	6.146	AT1G13980.1	sec7 domain-containing protein
Glyma.11G221900	31699305	31707194	3.897	3.453	AT1G13980.2	sec7 domain-containing protein
Glyma.11G222000	31721901	31726079	9.766	8.668	AT3G25910.1	Protein of unknown function (DUF1644)
Glyma.11G222100	31731779	31738604	2.112	6.123	AT2G44920.2	Tetratricopeptide repeat (TPR)-like superfamily protein
Glyma.11G222200	31738252	31738449	0	0	AT5G06060.1	NAD(P)-binding Rossmann-fold superfamily protein
Glyma.11G222300	31740260	31744799	0	0.06	AT5G06060.1	NAD(P)-binding Rossmann-fold superfamily protein
Glyma.11G222400	31747256	31753710	1.703	0.431	AT5G06060.1	NAD(P)-binding Rossmann-fold superfamily protein
Glyma.11G222500	31754247	31759504	11.962	9.974	AT5G06060.1	NAD(P)-binding Rossmann-fold superfamily protein
Glyma.11G222600	31769175	31771265	22.769	7.28	AT3G11410.1	protein phosphatase 2CA
Glyma.11G222700	31776993	31783480	11.662	12.866	AT2G39740.1	Nucleotidyltransferase family protein
Glyma.11G222800	31785302	31791583	8.668	9.671	AT2G39750.1	S-adenosyl-L-methionine-dependent methyltransferases superfamily protein
Glyma.11G222900	31802057	31807574	18.737	14.876	AT2G39760.1	BTB/POZ/MATH-domains containing protein
Glyma.11G223000	31811698	31818132	2.067	2.706	AT3G55580.1	Regulator of chromosome condensation (RCC1) family protein
Glyma.11G223100	31828844	31831620	0	0	AT3G51690.1	PIF1 helicase
Glyma.11G223200	31833899	31837181	1.233	0.671	AT5G02070.1	Protein kinase family protein
Glyma.11G223300	31837720	31839002	0	0	AT2G44790.1	uclacyanin 2
Glyma.11G223400	31842750	31844002	0	0	AT3G17675.1	Cupredoxin superfamily protein
Glyma.11G223500	31847448	31850370	0.054	0.557	AT3G55590.1	Glucose-1-phosphate adenylyltransferase family protein
Glyma.11G223600	31850986	31851828	0	0.113
Glyma.11G223700	31857860	31861744	21.535	31.906	AT2G39770.2	Glucose-1-phosphate adenylyltransferase family protein
Glyma.11G223800	31870029	31875459	0.109	0.37	AT2G39830.1	DA1-related protein 2
Glyma.11G223900	31883972	31888195	0	0	AT2G37900.1	Major facilitator superfamily protein
Glyma.11G224000	31892279	31894201	0	0	AT2G37900.1	Major facilitator superfamily protein
Glyma.11G224100	31894668	31895515	0	0	AT3G53960.1	Major facilitator superfamily protein
Glyma.11G224200	31902980	31906891	0	0	AT3G53960.1	Major facilitator superfamily protein
Glyma.11G224300	31907789	31910570	0	0
Glyma.11G224400	31914713	31918723	0	0.005	AT3G53960.1	Major facilitator superfamily protein
Glyma.11G224500	31937005	31940060	0.27	1.605	AT2G37900.1	Major facilitator superfamily protein
Glyma.11G224600	31955324	31960347	0.239	52.904	AT5G59120.1	subtilase 4.13
Glyma.11G224700	31969543	31969881	0	0
Glyma.11G224800	31983123	31986817	3.592	0.257	AT3G55646.1
Glyma.11G224900	31989783	31990705	0	0	AT3G53980.2	Bifunctional inhibitor/lipid-transfer protein/seed storage 2S albumin superfamily protein
Glyma.11G225000	31994088	31994683	0	0	AT3G53980.1	Bifunctional inhibitor/lipid-transfer protein/seed storage 2S albumin superfamily protein
Glyma.11G225100	31996677	31996862	4.383	5.68	AT5G05950.1	maternal effect embryo arrest 60
Glyma.11G225200	31998143	32001822	2.2	1.026	AT5G05940.1	ROP guanine nucleotide exchange factor 5
Glyma.11G225300	32011930	32025272	2.05	2.813	AT5G05930.1	guanylyl cyclase 1
Glyma.11G225400	32055618	32057911	7.128	6.954	AT3G55690.1
Glyma.11G225500	32065768	32068093	0	0.01	AT3G55700.1	UDP-Glycosyltransferase superfamily protein
Glyma.11G225600	32071577	32074374	2.75	3.179	AT3G55700.1	UDP-Glycosyltransferase superfamily protein
Glyma.11G225700	32074910	32079162	8.302	9.773	AT5G05840.1	Protein of unknown function (DUF620)
Glyma.11G225800	32086753	32088335	0.251	0.042	AT5G05830.1	RING/FYVE/PHD zinc finger superfamily protein
Glyma.11G225900	32114932	32116710	1.23	6.513	AT5G01090.1	Concanavalin A-like lectin family protein
Glyma.11G226000	32124766	32128079	0.298	0.301	AT2G39890.2	proline transporter 1
Glyma.11G226100	32127842	32129837	21.023	16.852	AT2G37975.1	Yos1-like protein
Glyma.11G226200	32132192	32138968	5.103	15.997	AT3G11320.1	Nucleotide-sugar transporter family protein
Glyma.11G226300	32134657	32134944	0	0.749
Glyma.11G226400	32143871	32147322	33.924	46.114	AT2G39900.1	GATA type zinc finger transcription factor family protein embryo development (Dean Rider Jr, Stanley, et al.2003)
Glyma.11G226500	32158721	32163749	23.258	24.985	AT5G58030.1	Transport protein particle (TRAPP) component
Glyma.11G226600	32169714	32172834	2.803	1.219	AT5G05800.2
Glyma.11G226700	32173476	32176719	8.235	7.377	AT2G39920.1	HAD superfamily, subfamily IIIB acid phosphatase
Glyma.11G226800	32181347	32183490	184.463	83.355	AT4G18100.1	Ribosomal protein L32e
Glyma.11G226900	32185432	32189350	1.555	14.598	AT3G55800.1	sedoheptulose-bisphosphatase
Glyma.11G227000	32195123	32196862	2.14	1.295	AT5G52640.1	heat shock protein 90.1
Glyma.11G227100	32199169	32200630	0	0	AT3G55800.1	sedoheptulose-bisphosphatase
Glyma.11G227200	32203703	32206171	0.766	4.185	AT2G38090.1	Duplicated homeodomain-like superfamily protein
Glyma.11G227300	32211891	32216053	5.528	13.507	AT2G39940.1	RNI-like superfamily protein
Glyma.11G227400	32225940	32231865	3.707	3.65	AT2G39970.1	Mitochondrial substrate carrier family protein
Glyma.11G227500	32233853	32234699	16.697	33.276	AT1G07310.1	Calcium-dependent lipid-binding (CaLB domain) family protein
Glyma.11G227600	32263397	32265463	24.432	0.87	AT2G39980.1	HXXXD-type acyl-transferase family protein
Glyma.11G227700	32276438	32280260	42.984	44.548	AT5G05780.1	RP non-ATPase subunit 8A
Glyma.11G227800	32282512	32283549	0	0	AT3G11260.1	WUSCHEL related homeobox 5
Glyma.11G227900	32301552	32305756	44.381	34.13	AT2G39990.1	eukaryotic translation initiation factor 2
Glyma.11G228000	32310610	32312178	0.221	0.044	AT4G00430.1	plasma membrane intrinsic protein 1;4
Glyma.11G228100	32323163	32325044	0.366	1.374	AT2G40000.1	ortholog of sugar beet HS1 PRO-1 2
Glyma.11G228200	32346356	32348961	0	0	AT2G40010.1	Ribosomal protein L10 family protein
Glyma.11G228300	32365729	32370854	20.947	8.978	AT2G38120.1	Transmembrane amino acid transporter family protein
Glyma.11G228400	32375284	32381183	2.803	3.232	AT2G40070.1
Glyma.11G228500	32383889	32388993	7.317	7.034	AT5G05700.1	arginine-tRNA protein transferase 1
Glyma.11G228600	32390518	32394112	26.997	23.17	AT2G40110.1	Yippee family putative zinc-binding protein
Glyma.11G228700	32391818	32392033	0.5333	0.718
Glyma.11G228800	32398995	32402927	7.197	9.058	AT2G40100.1	light harvesting complex photosystem II
Glyma.11G228900	32424578	32430406	5.989	2.821	AT5G05690.1	Cytochrome P450 superfamily protein
